# Supplementary material for: Identification of efflux inhibitors through a drug repurposing strategy in Candida albicans
Source: Front Cell Infect Microbiol. 2026 May 18;16:1798450. doi: 10.3389/fcimb.2026.1798450 (PMC13222938; doi:10.3389/fcimb.2026.1798450)
Supplement: Supplementary file 1 [file Table1.xlsx]

## Sheet: Table S1
Table S1. Protein targets involved in membrane transport in Candida albicans (data compiled from KEGG and UniProt databases)
	Predicted targets in Candida albicans (SC5314)	Target code
	ABC transporters, eukaryotic type ABCB (MDR/TAP) subfamily ABCB2,3,8,9,10 subgroups MDL2; Md12p	CAALFM_C603140CA
	ABC transporters, eukaryotic type ABCB (MDR/TAP) subfamily ABCB2,3,8,9,10 subgroups MDL1; ATP-binding	CAALFM_CR02150WA
	ABC transporters, eukaryotic type ABCB (MDR/TAP) subfamily ABCB1, 4, 5 subgroups HST6; ATP-binding	CAALFM_C306510CA
	ABC transporters, eukaryotic type ABCB (MDR/TAP) subfamily ABCB6, 7 subgroups ATM1; ATP-binding	CAALFM_C604210CA
	ABC transporters, eukaryotic type ABCC (CFTR/MRP) subfamily ABCC1, 2, 3, 4, 5, 6, 10, 11, 12, 13 subgroups YCF1; ATP-binding	CAALFM_C702330WA
	ABC transporters, eukaryotic type ABCC (CFTR/MRP) subfamily ABCC1, 2, 3, 4, 5, 6, 10, 11, 12, 13 subgroups MLT1; Mlt1p	CAALFM_C108210CA
	ABC transporters, eukaryotic type ABCC (CFTR/MRP) subfamily ABCC1, 2, 3, 4, 5, 6, 10, 11, 12, 13 subgroups CaO19.6382; ATP-binding	CAALFM_CR08200CA
	ABC transporters, eukaryotic type ABCC (CFTR/MRP) subfamily ABCC1, 2, 3, 4, 5, 6, 10, 11, 12, 13 subgroups YOR1; ATP-binding	CAALFM_C209990CA
	ABC transporters, eukaryotic type ABCD (ALD) subfamily PXA1; ATP-binding	CAALFM_CR00330CA
	ABC transporters, eukaryotic type ABCD (ALD) subfamily PXA2; ATP-binding	CAALFM_C112100CA
	ABC transporters, eukaryotic type ABCG (White) subfamily ABCG2, 3 subgroups ADP1; putative ATP-dependent	CAALFM_CR05950CA
	ABC transporters, eukaryotic type ABCG (White) subfamily ABCG2, 3 subgroups CaO19.3120; hypothetical protein	CAALFM_C406910WA
	ABC transporters, eukaryotic type ABCG (White) subfamily ABCG2, 3 subgroups CDR1; ATP-binding	CAALFM_C305220WA
	ABC transporters, eukaryotic type ABCG (White) subfamily ABCG2, 3 subgroups CDR2; Cdr2p	CAALFM_C304890WA
	ABC transporters, eukaryotic type ABCG (White) subfamily ABCG2, 3 subgroups CDR4; Cdr4p	CAALFM_C108070WA
	ABC transporters, eukaryotic type ABCG (White) subfamily ABCG2, 3 subgroups CDR11; Cdr11p	CAALFM_C304070CA
	ABC transporters, eukaryotic type ABCG (White) subfamily ABCG2, 3 subgroups SNQ2; ATP-binding	CAALFM_C603840CA
	Solute carrier family (SLC) SLC2: Facilitative GLUT transporter ITR1; myo-inositol transporter	CAALFM_C204940CA
	Solute carrier family (SLC) SLC9: Na+/Ca+ exchanger NHX1; bifunctional	CAALFM_C600570CA
	Solute carrier family (SLC) SLC10: Sodium bile salt cotransporter RCH1; Rch1p	CAALFM_C400360CA
	Solute carrier family (SLC) SLC12: Electroneutral cation-coupled Cl cotransporter CaO19.6832; hypothetical protein	CAALFM_C306710WA
	Solute carrier family (SLC) SLC20: Type III Na+-phosphate cotransporter PHO89; pho89p	CAALFM_C401940WA
	Solute carrier family (SLC) SLC24: Na+/(Ca2+-K+) exchange CaO19.4372; hypotetical protein	CAALFM_CR03730CA
	Solute carrier family (SLC) SLC24: Na+/(Ca2+-K+) exchange CaO19.4981; hypotetical protein	CAALFM_C113490CA
	Solute carrier family (SLC) SLC25: Mitochondrial carrier CTP1; Ctp1p	CAALFM_C304270CA
	Solute carrier family (SLC) SLC25: Mitochondrial carrier SFC1; Sfc1p	CAALFM_C504440CA
	Solute carrier family (SLC) SLC25: Mitochondrial carrier MIR1; Mir1p	CAALFM_C110160WA
	Solute carrier family (SLC) SLC25: Mitochondrial carrier CaO19.1395; CU/Pi carrier	CAALFM_C209590CA
	Solute carrier family (SLC) SLC25: Mitochondrial carrier PET9; ADP/ATP carrier protein	CAALFM_C500590WA
	Solute carrier family (SLC) SLC25: Mitochondrial carrier CaO19.5628; hypothetical protein	CAALFM_C603390WA
	Solute carrier family (SLC) SLC25: Mitochondrial carrier AGC1; amino acid transporter	CAALFM_C113400CA
	Solute carrier family (SLC) SLC25: Mitochondrial carrier LEU5; coenzyme A transporter	CAALFM_C200150WA
	Solute carrier family (SLC) SLC25: Mitochondrial carrier CaO19.5921; hypothetical protein	CAALFM_C304630WA
	Solute carrier family (SLC) SLC25: Mitochondrial carrier CaO19.28; thiamine transporter	CAALFM_C206520CA
	Solute carrier family (SLC) SLC25: Mitochondrial carrier CRC1; carnitine:acyl carnitine antiporter	CAALFM_CR01980CA
	Solute carrier family (SLC) SLC25: Mitochondrial carrier YMC1; organic acid transporter	CAALFM_C107200WA
	Solute carrier family (SLC) SLC25: Mitochondrial carrier YMC2; Ymc2p	CAALFM_C108750WA
	Solute carrier family (SLC) SLC25: Mitochondrial carrier CaO19.4583; hypothetical protein	CAALFM_C402080WA
	Solute carrier family (SLC) SLC25: Mitochondrial carrier CaO19.3518; mitochondrial 2-oxodicarboxylate carrier	CAALFM_CR05480WA
	Solute carrier family (SLC) SLC25: Mitochondrial carrier CaO19.1403; Ca(2+)-binding ATP:ADP antiporter	CAALFM_C209510CA
	Solute carrier family (SLC) SLC25: Mitochondrial carrier CaO19.804; hypothetical protein	CAALFM_C204180CA
	Solute carrier family (SLC) SLC25: Mitochondrial carrier CaO19.7082; hypothetical protein	CAALFM_C700380WA
	Solute carrier family (SLC) SLC25: Mitochondrial carrier MRS4; Fe(2+) transporter	CAALFM_C208070CA
	Solute carrier family (SLC) SLC25: Mitochondrial carrier CaO19.6532; flavin adenine dinucleotide transporter	CAALFM_C701880CA
	Solute carrier family (SLC) SLC25: Mitochondrial carrier CaO19.1393; NAD+ transporter	CAALFM_C209610WA
	Solute carrier family (SLC) SLC25: Mitochondrial carrier RIM2; Rim2p	CAALFM_C204510WA
	Solute carrier family (SLC) SLC25: Mitochondrial carrier OAC1; Oac1p	CAALFM_C306220CA
	Solute carrier family (SLC) SLC25: Mitochondrial carrier CaO19.1804; hypothetical protein	CAALFM_CR04920WA
	Solute carrier family (SLC) SLC25: Mitochondrial carrier MTM1; Mtm1p	CAALFM_C105470WA
	Solute carrier family (SLC) SLC25: Mitochondrial carrier ARG11; Arg11p	CAALFM_C304660CA
	Solute carrier family (SLC) SLC26: Multifunctional anion exchanger SUL2; sulfate permease	CAALFM_C402610CA
	Solute carrier family (SLC) SLC29: Facilitative nucleoside transporter CaO19.4174; nucleoside transmembrane transporter	CAALFM_C400680WA
	Solute carrier family (SLC) SLC30: Zinc efflux transporter CaO19.1537; Zn (2+) transporter	CAALFM_C202200WA
	Solute carrier family (SLC) SLC30: Zinc efflux transporter CaO19.3132; metal cation transporter	AALFM_C406770WA
	Solute carrier family (SLC) SLC31: Copper transporter CTR2; low-affinity Cu transporter	CAALFM_C108620WA
	Solute carrier family (SLC) SLC31: Copper transporter CTR1; high-affinity Cu transporter	CAALFM_C600790CA
	Solute carrier family (SLC) SLC32: Vesicular inhibitory amino acid transporter AVT1; Avt1p	CAALFM_C206330CA
	Solute carrier family (SLC) SLC32: Vesicular inhibitory amino acid transporter CaO19.7100; hypothetical protein	CAALFM_C700230WA
	Solute carrier family (SLC) SLC33: Acetyl-CoA transporter CaO19.3782; hypothetical protein	CAALFM_C404980WA
	Solute carrier family (SLC) SLC35: Nucleoside-sugar transporter HUT1; Hut1p	CAALFM_C306980WA
	Solute carrier family (SLC) SLC35: Nucleoside-sugar transporter YEA4; Yea4p	CAALFM_C209700WA
	Solute carrier family (SLC) SLC35: Nucleoside-sugar transporter CaO19.6480; hypothetical protein	CAALFM_C702310CA
	Solute carrier family (SLC) SLC35: Nucleoside-sugar transporter SLY41; Sly41p	CAALFM_C600590WA
	Solute carrier family (SLC) SLC35: Nucleoside-sugar transporter CaO19.7427; hypothetical protein	CAALFM_C306420CA
	Solute carrier family (SLC) SLC35: Nucleoside-sugar transporter CaO19.1307; hypothetical protein	CAALFM_C403710CA
	Solute carrier family (SLC) SLC36: Proton-coupled amino acid transporter CaO19.6984; hypothetical protein	CAALFM_C305460WA
	Solute carrier family (SLC) SLC36: Proton-coupled amino acid transporter AVT4; Avt4p	CAALFM_C111750WA
	Solute carrier family (SLC) SLC38: System A and System N sodium-coupled neutral ammino acid transporter CaO19.4141; hypothetical protein	CAALFM_C501470CA
	Solute carrier family (SLC) SLC39: Metal ion transporter ZRT1; Zrt1p	CAALFM_C406970CA
	Solute carrier family (SLC) SLC39: Metal ion transporter ZRT2; low-affinity Zn (2+) transporter	CAALFM_C202590WA
	Solute carrier family (SLC) SLC39: Metal ion transporter CaO19. 5428; Mn (2+) transporter	CAALFM_C300390WA
	Solute carrier family (SLC) SLC47: Multidrug and toxin extrusion (MATE) family CaO19. 2073; hypothetical protein	CAALFM_C200540WA
	Solute carrier family (SLC) SLC47: Multidrug and toxin extrusion (MATE) family CaO19. 7648; hypothetical protein	CAALFM_CR10640WA
	Solute carrier family (SLC) SLC47: Multidrug and toxin extrusion (MATE) family CaO19. 6691; hypothetical protein	CAALFM_C703590CA
	Solute carrier family (SLC) SLC47: Multidrug and toxin extrusion (MATE) family CaO19. 6023; hypothetical protein	CAALFM_C100830WA
	Solute carrier family (SLC) SLC54: Mitochondrial pyruvate carrier CaO19. 252; pyruvate transporter	CAALFM_C302620CA
	Solute carrier family (SLC) SLC54: Mitochondrial pyruvate carrier CaO19. 6435; mitochondrial pyruvate transporter	CAALFM_CR08610WA
	Solute carrier family (SLC) SLC56: Sideroflexin CaO19. 4811; hypothetical protein	CAALFM_C109470CA
	Solute carrier family (SLC) SLC57: NiPA-like magnesium transporter CaO19. 5352; hypothetical protein	CAALFM_C210720CA
	Solute carrier family (SLC) SLC57: NiPA-like magnesium transporter CaO19. 192; hypothetical protein	CAALFM_C204750WA
	Solute carrier family (SLC) SLC58: MagT-like magnesium transporter CaO19. 7426; dolichyl-diphodphooligosaccharide-protein glycotransferase	CAALFM_C306410CA
	Solute carrier family (SLC) SLC58: MagT-like magnesium transporter CaO19. 3994; dolichyl-diphodphooligosaccharide-protein glycotransferase	CAALFM_C505020CA
	Solute carrier family (SLC) SLC65: NPC-type cholesterol transporter NCR1; sphingolipid transporter	CAALFM_C114300CA
	Solute carrier family (SLC) SLC66: Lysosomal lysine-arginine transporter CaO19. 7370; cationic amino acid transporter	CAALFM_C305900WA
	Solute carrier family (SLC) SLC66: Lysosomal lysine-arginine transporter CaO19. 3781; hypothetical protein	CAALFM_C404990CA
	Solute carrier family (SLC) SLC66: Lysosomal lysine-arginine transporter CaO19. 6950; hypothetical protein	CAALFM_C303690WA
	Solute carrier family (SLC) SLC66: Lysosomal lysine-arginine transporter CaO19. 1364; hypothetical protein	CAALFM_C209870WA
	Solute carrier family (SLC) SLC66: Lysosomal lysine-arginine transporter CaO19. 1070; hypothetical protein	CAALFM_C104340CA
	Major facilitator superfamily (MFS) Sugar transporters Sugar porter (SP) family HGT6; hexose trnasporter	CAALFM_C201020WA
	Major facilitator superfamily (MFS) Sugar transporters Sugar porter (SP) family HGT4; glucose sensor	CAALFM_C304930CA
	Major facilitator superfamily (MFS) Sugar transporters Sugar porter (SP) family HGT8; Hgt8p	CAALFM_C201010WA
	Major facilitator superfamily (MFS) Sugar transporters Sugar porter (SP) family HGT7; Hgt7p	CAALFM_C201000WA
	Major facilitator superfamily (MFS) Sugar transporters Sugar porter (SP) family HGT12; Hgt12p	CAALFM_C700280WA
	Major facilitator superfamily (MFS) Sugar transporters Sugar porter (SP) family MAL31; maltose permease	CAALFM_C504930CA
	Major facilitator superfamily (MFS) Sugar transporters Sugar porter (SP) family ITR1; myo-inositol trnasporter	CAALFM_C204940CA
	Major facilitator superfamily (MFS) Organic acid transporters Sialate: H+ symporter (SHS) family JEN2; Jen2p	CAALFM_C404030WA
	Major facilitator superfamily (MFS) Organic acid transporters Sialate: H+ symporter (SHS) family JEN1; Jen1p	CAALFM_C306580WA
	Major facilitator superfamily (MFS) Organic acid transporters Anion: cation symporter (ACS) family DAL5; allantoate permease	CAALFM_C303120CA
	Major facilitator superfamily (MFS) Organic acid transporters Anion: cation symporter (ACS) family DAL8; Dal8p	CAALFM_C304160WA
	Major facilitator superfamily (MFS) Organic acid transporters Anion: cation symporter (ACS) family DAL9; Dal9p	CAALFM_C303640WA
	Major facilitator superfamily (MFS) Organic acid transporters Anion: cation symporter (ACS) family DAL52; Dal52p	CAALFM_C501670WA
	Major facilitator superfamily (MFS) Organic acid transporters Anion: cation symporter (ACS) family DAL7; Dal7p	CAALFM_C113850CA
	Major facilitator superfamily (MFS) Organic acid transporters Anion: cation symporter (ACS) family CaO19.3232; hypothetical protein	CAALFM_CR01220WA
	Major facilitator superfamily (MFS) Organic acid transporters Anion: cation symporter (ACS) family CaO19.1427; hypothetical protein	CAALFM_C404230WA
	Major facilitator superfamily (MFS) Organic acid transporters Anion: cation symporter (ACS) family TNA1; Tna1p	CAALFM_C503060CA
	Major facilitator superfamily (MFS) Organic acid transporters Anion: cation symporter (ACS) family CaO19.6520; hypothetical protein	CAALFM_C702000CA
	Major facilitator superfamily (MFS) Organic acid transporters Anion: cation symporter (ACS) family SEO1; putative permease	CAALFM_CR06660WA
	Major facilitator superfamily (MFS) Organic acid transporters Anion: cation symporter (ACS) family CaO19.1855; hypothetical protein	CAALFM_CR06790CA
	Major facilitator superfamily (MFS) Organic acid transporters Anion: cation symporter (ACS) family CaO19.6522; hypothetical protein	CAALFM_C701990CA
	Major facilitator superfamily (MFS) Organic acid transporters Anion: cation symporter (ACS) family CaO19.5535; hypothetical protein	CAALFM_C602650CA
	Major facilitator superfamily (MFS) Organic acid transporters Anion: cation symporter (ACS) family CaO19.7666; hypothetical protein	CAALFM_CR10770WA
	Major facilitator superfamily (MFS) Phosphate and organophosphate transporters Phosphate: H+ symporter (PHS) family PHO84; phosphate transporter	CAALFM_C111480WA
	Major facilitator superfamily (MFS) Metal transporter Siderophore-iron transporter (SIT) family SIT1; siderophore transporter	CAALFM_C208050CA
	Major facilitator superfamily (MFS) Protein transporter Peptide-acetyl-CoA transporter (PAT) CaO19.3782; hypothetical protein	CAALFM_C404980WA
	Major facilitator superfamily (MFS) Drug transporter Drug: H+ antiporter-1 (12 spanner) (DHA1) family MDR1; Mdr1p	CAALFM_C603170CA
	Major facilitator superfamily (MFS) Drug transporter Drug: H+ antiporter-1 (12 spanner) (DHA1) family FLU1; Flu1p	CAALFM_C701520WA
	Major facilitator superfamily (MFS) Drug transporter Drug: H+ antiporter-1 (12 spanner) (DHA1) family TPO2; Tpo2p	CAALFM_C704250WA
	Major facilitator superfamily (MFS) Drug transporter Drug: H+ antiporter-2 (14 spanner) (DHA2) family CaO19.304; hypothetical protein	CAALFM_C303070WA
	Other transporters Aquaporins and small neutral solute transporters Aquaporins AQY1; Aqy1p	CAALFM_CR02920CA
	Other transporters Pores ion channels CCH1; Cch1p	CAALFM_C101100WA
	Other transporters Pores ion channels MEP2; ammonium permease	CAALFM_C400430WA
	Other transporters Pores ion channels MEP1; ammonium permease	CAALFM_C302310WA
	Other transporters Pores ion channels CaO19.4446; hypothetical protein	CAALFM_C107210CA
	Other transporters Pores ion channels GTT1; Gtt1p	CAALFM_C305630WA
	Other transporters Pores ion channels URE2; Ure2p	CAALFM_C204710CA
	Other transporters Pores ion channels GST2; Gst2p	CAALFM_C402990CA
	Other transporters Pores ion channels GTT13; Gtt13p	CAALFM_C303580CA
	Other transporters Pores ion channels GTT12; bifunctional glutathione transferase/peroxidase	CAALFM_C303600CA
	Other transporters Pores ion channels GTT11; Gtt11p	CAALFM_C303720WA
	Other transporters Pores ion channels GST3; Gst3p	CAALFM_CR06460WA
	Other transporters Pores ion channels GST1; Gst1p	CAALFM_C406900WA
	Other transporters Pores ion channels PHM7; Phm7p	CAALFM_C208140CA
	Other transporters Pores ion channels SPO75; Spo75p	CAALFM_C403670WA
	Other transporters Pores ion channels CaO19.5932; hypothetical protein	CAALFM_C304720CA
	Other transporters Pores ion channels CaO19.4805; hypothetical protein	CAALFM_C109430WA
	Other transporters Pores ion channels CaO19.1823; hypothetical protein	CAALFM_C106270WA
	Other transporters Pores ion channels MNR2; putative Mg(2+) transporter	CAALFM_C400400WA
	Other transporters Pores ion channels ALR1; Mg (2+) transporter	CAALFM_C302370CA
	Other transporters Pores ion channels MRS2; Mrs2p	CAALFM_CR01960CA
	Other transporters Pores ion channels CaO19.3455; hypothetical protein	CAALFM_C602150CA
	Other transporters Pores ion channels CaO19.7095; fluoride transporter	CAALFM_C700270WA
	Other transporters Pores ion channels PEX11;Pex11p	CAALFM_C604310WA
	Other transporters Pores ion channels CaO19.6979; hypothetical protein	CAALFM_C305410WA
	Other transporters Pores ion channels SAM50; SAM complex subunit	CAALFM_C305770CA
	Other transporters Pores ion channels SAM51; Sam51p	CAALFM_C500640CA
	Other transporters Pores ion channels SAM37; SAM complex subunit	CAALFM_C202160WA
	Other transporters Pores ion channels SAM35; SAM complex subunit	CAALFM_C114490CA
	Other transporters Pores ion channels MDM10; Mdm10p	CAALFM_C204800CA
	Other transporters Electrochemical potential-driven transporter CaO19. 2072; hypothetical protein	CAALFM_C200550WA
	Other transporters Electrochemical potential-driven transporter HNM3; Hnm3p	CAALFM_CR01900CA
	Other transporters Electrochemical potential-driven transporter HNM4; Hnm4p	CAALFM_C102580WA
	Other transporters Electrochemical potential-driven transporter HNM1; Hnm1p	CAALFM_C201210CA
	Other transporters Electrochemical potential-driven transporter GNP1; amino acid transporter	CAALFM_C600330CA
	Other transporters Electrochemical potential-driven transporter CAN2; arginine permease	CAALFM_C601060CA
	Other transporters Electrochemical potential-driven transporter GAP1; Gap1p	CAALFM_C502790CA
	Other transporters Electrochemical potential-driven transporter GAP4; Gap4p	CAALFM_C107120WA
	Other transporters Electrochemical potential-driven transporter GAP2; amino acid permease	CAALFM_C305580CA
	Other transporters Electrochemical potential-driven transporter CAN1; Can1p	CAALFM_C600960WA
	Other transporters Electrochemical potential-driven transporter AGP2; Agp2p	CAALFM_C401100CA
	Other transporters Electrochemical potential-driven transporter AGP3; Agp3p	CAALFM_C404840CA
	Other transporters Electrochemical potential-driven transporter SSY1; Ssy1p	CAALFM_C204060CA
	Other transporters Electrochemical potential-driven transporter AAP1; Aap1p	CAALFM_C303990CA
	Other transporters Electrochemical potential-driven transporter LYP1; Lyp1p	CAALFM_CR05020WA
	Other transporters Electrochemical potential-driven transporter GNP3; Gnp3p	CAALFM_CR09910WA
	Other transporters Electrochemical potential-driven transporter CaO19. 7566; hypothetical protein	CAALFM_CR09920WA
	Other transporters Electrochemical potential-driven transporter DIP5; Dip5p	CAALFM_C102530CA
	Other transporters Electrochemical potential-driven transporter PUT4; Put4p	CAALFM_C102570CA
	Other transporters Electrochemical potential-driven transporter CaO19. 2445; hypothetical protein	CAALFM_C106000WA
	Other transporters Electrochemical potential-driven transporter CaO19. 4940; hypothetical protein	CAALFM_C113130CA
	Other transporters Electrochemical potential-driven transporter GAP5; Gap5p	CAALFM_C405430CA
	Other transporters Electrochemical potential-driven transporter GAP6; Gap6p	CAALFM_C503500WA
	Other transporters Electrochemical potential-driven transporter HIP1; Hip1p	CAALFM_C501800CA
	Other transporters Electrochemical potential-driven transporter CAN3; Can3p	CAALFM_C600830CA
	Other transporters Electrochemical potential-driven transporter CaO19. 7056; hypothetical protein	CAALFM_C700630CA
	Other transporters Electrochemical potential-driven transporter CaO19. 1534; Zn(2+) transporter	CAALFM_C202180WA
	Other transporters Electrochemical potential-driven transporter VRG4; Gdp-mannose transporter	CAALFM_C107700CA
	Other transporters Electrochemical potential-driven transporter CaO19. 3946; membrane insertase	CAALFM_C504620CA
	Other transporters Electrochemical potential-driven transporter CaO19. 7670; hypothetical protein	CAALFM_CR10800CA
	Other transporters Electrochemical potential-driven transporter VCX1; Vcx1p	CAALFM_C108580CA
	Other transporters Electrochemical potential-driven transporter DUR35; Dur35p	CAALFM_C304570CA
	Other transporters Electrochemical potential-driven transporter DUR4; Dur4p	CAALFM_C400480WA
	Other transporters Electrochemical potential-driven transporter DUR7; Dur7p	CAALFM_C113980CA
	Other transporters Electrochemical potential-driven transporter DUR3; Dur3p	CAALFM_C104650WA
	Other transporters Electrochemical potential-driven transporter DUR32; Dur32p	CAALFM_C113800CA
	Other transporters Electrochemical potential-driven transporter CaO19. 2898; hypothetical protein	CAALFM_C406370CA
	Other transporters Electrochemical potential-driven transporter CNH1; Cnh1p	CAALFM_C400040WA
	Other transporters Electrochemical potential-driven transporter TRK1; Trk1p	CAALFM_CR07960CA
	Other transporters Electrochemical potential-driven transporter XUT1; Xut1p	CAALFM_C406530CA
	Other transporters Electrochemical potential-driven transporter PHO91; Pho91p	CAALFM_C102050CA
	Other transporters Electrochemical potential-driven transporter PHO87; SPX domain-containing inorganic phosphate transporter	CAALFM_C105940WA
	Other transporters Electrochemical potential-driven transporter GUP1; O-acyltransferase	CAALFM_C113540WA
	Other transporters Electrochemical potential-driven transporter CaO19. 3222; hypothetical protein	CAALFM_CR01320CA
	Other transporters Electrochemical potential-driven transporter SMF3; putative divalent metal ion transporter	CAALFM_C200580CA
	Other transporters Electrochemical potential-driven transporter CaO19. 4690; hypothetical protein	CAALFM_C400990WA
	Other transporters Electrochemical potential-driven transporter SMF12; divalent metal ion transporter	CAALFM_C207160WA
	Other transporters Electrochemical potential-driven transporter CaO19. 5022; divalent metal ion transporter	CAALFM_C113840WA
	Other transporters Electrochemical potential-driven transporter CaO19. 2965; guanine nucleotide exchange factor	CAALFM_C102760WA
	Other transporters Electrochemical potential-driven transporter ARR3; Arr3p	CAALFM_C406890WA
	Other transporters Electrochemical potential-driven transporter CaO19. 516; glycolipid translocation protein	CAALFM_CR04280CA
	Other transporters Electrochemical potential-driven transporter ECM3; putative ATPase	CAALFM_C202400WA
	Other transporters Electrochemical potential-driven transporter CaO19. 6117; hypothetical protein	CAALFM_CR07480WA
	Other transporters Electrochemical potential-driven transporter CaO19. 1407; hypothetical protein	CAALFM_CR07160CA
	Other transporters Electrochemical potential-driven transporter HAK1; Hak1p	CAALFM_C106610CA
	Other transporters Electrochemical potential-driven transporter CCC1; Ccc1p	CAALFM_C303710WA
	Other transporters Electrochemical potential-driven transporter SYG1; Syg1p	CAALFM_C104760CA
	Other transporters Electrochemical potential-driven transporter MRS7; Mrs7p	CAALFM_C101320WA
	Other transporters Electrochemical potential-driven transporter GDT1; putative ribosome biosynthesis protein	CAALFM_C204540CA
	Other transporters Electrochemical potential-driven transporter FTR1; high-affinity iron permease	CAALFM_C114130WA
	Other transporters Electrochemical potential-driven transporter FTR2; Ftr2p	CAALFM_C114220CA
	Other transporters Electrochemical potential-driven transporter FTH2; Fth2p	CAALFM_CR01270CA
	Other transporters Electrochemical potential-driven transporter FTH1; Fth1p	CAALFM_C109400CA
	Other transporters Electrochemical potential-driven transporter FET99; Fet99p	CAALFM_C600470CA
	Other transporters Electrochemical potential-driven transporter FET33; putative oxidoreductase	CAALFM_C500460CA
	Other transporters Electrochemical potential-driven transporter FET34; ferroxidase	CAALFM_C600440CA
	Other transporters Electrochemical potential-driven transporter FET3; ferroxidase	CAALFM_C600460CA
	Other transporters Electrochemical potential-driven transporter FET31; Fet31p	CAALFM_C600480CA
	Other transporters Electrochemical potential-driven transporter OBPA; oxysterol-binding protein related protein	CAALFM_C501770CA
	Other transporters Primary active transporters hypothetical protein	CAALFM_C106640CA
	Other transporters Primary active transporters TOM6; Tom6p	CAALFM_C301980CA
	Other transporters Primary active transporters TOM7; Tom7p	CAALFM_C701890CA
	Other transporters Primary active transporters TOM20; Tom20p	CAALFM_C102640CA
	Other transporters Primary active transporters TOM22; Tom22p	CAALFM_C702680WA
	Other transporters Primary active transporters TOM40; Tom40p	CAALFM_C701970CA
	Other transporters Primary active transporters TOM70; protein channel	CAALFM_C702640WA
	Other transporters Primary active transporters TIM8; protein transporter	CAALFM_C307890WA
	Other transporters Primary active transporters TIM9; protein transporter	CAALFM_C703630CA
	Other transporters Primary active transporters TIM10; protein transporter	CAALFM_C402140CA
	Other transporters Primary active transporters TIM13; protein translocase subunit	CAALFM_C402480CA
	Other transporters Primary active transporters TIM17; protein transporter	CAALFM_C204680WA
	Other transporters Primary active transporters TIM21; Tim21p	CAALFM_C102350WA
	Other transporters Primary active transporters TIM22; translocation channel protein	CAALFM_C208310WA
	Other transporters Primary active transporters TIM23; protein transporter	CAALFM_C209900CA
	Other transporters Primary active transporters TIM44; protein translocase subunit	CAALFM_C300250CA
	Other transporters Primary active transporters TIM50; protein translocase subunit	CAALFM_C111220CA
	Other transporters Primary active transporters TIM54; Tim54p	CAALFM_C703120WA
	Other transporters Primary active transporters MIA40; Mia40p	CAALFM_C102880CA
	Other transporters Primary active transporters CaO19.2102; GET complex subunit	CAALFM_C200320WA
	Other transporters Primary active transporters CaO19.4839; GET complex subunit	CAALFM_C109750WA
	Other transporters Accessory factors involved in transport CaO19.7296; hypothetical protein	CAALFM_CR08990CA
	Other transporters Accessory factors involved in transport MID1; Mid1p	CAALFM_C503990WA
	Other transporters Accessory factors involved in transport CaO19.6787; cornichon family protein	CAALFM_C307130WA
	Other transporters Others PDR16; phosphatidylinositol transporter	CAALFM_C103820WA
	Other transporters Others SEC14; phosphatidylinositol /phosphatidylcholine transporter	CAALFM_C500480CA
	Other transporters Others PDR17; Pdr17p	CAALFM_C202680WA
	Other transporters Others CaO19. 3633; hypothetical protein	CAALFM_C208460CA
