# Supplementary material for: Identification of efflux inhibitors through a drug repurposing strategy in Candida albicans
Source: Front Cell Infect Microbiol. 2026 May 18;16:1798450. doi: 10.3389/fcimb.2026.1798450 (PMC13222938; doi:10.3389/fcimb.2026.1798450)
Supplement: Supplementary file 2 [file Table2.xlsx]

## Sheet: Table S2
Table S2. Candida albicans predicted targets, homologous proteins and associated drugs, identified by in silico repurposing
Predicted Target in Candida albicans	Homologous target(s)	Associated Drug(s)
Mdl2p: ATP-binding cassette, subfamily B (MDR/TAP), member 10	ATP-binding cassette sub-family B member 8, mitochondrial	Doxorubicin
	Multidrug resistance protein 1	Roxithromycin
		Verapamil
		Saquinavir
		Nelfinavir
		Indinavir
		Amprenavir
		Rifampicin
		Reserpine
		Nifedipine
		Mifepristone
		Dexamethasone
		Clotrimazole
		Carbamazepine
		Trazodone
		Nefazodone
		Ritonavir
		Digoxin
		Liothyronine
		Levothyroxine
		Trimethoprim
		Progesterone
		Cyclosporine
		Cimetidine
		Tacrolimus
		Sirolimus
		Phenobarbital
		Erythomycin
		Amiodarone
		Vincristine
		Vinblastine
		Cholic Acid
		Tamoxifen
		Streptozocin
		Mitoxantrone
		Doxorubicin
		Daunorubicin
		Quinidine
		Ketoconazole
		Mefloquine
		Nicardipine
		Amlodipine
		Azelastine
		Ranitidine
		Etoposide
		Methadone
		Simvastatin
		Lovastatin
		Atorvastatin
		Paclitaxel
		Prazosin
		Nitrendipine
		Dipyridamole
		Diltiazem
		Colchicine
		Clarithromycin
		Chlorpromazine
		Dactinomycin
		Troleandomycin
		Trifluoperazine
		Terfenadine
		Quinine
		Itraconazol
		Indomethacin
		Fluphenazine
		Felodipine
		Carvedilol
		Spironolactone
		Lidocaine
		Ciprofloxacin
		Azithromycin
		Acetaminophen
		Fluconazole
		Pantoprazole
		Omeprazole
		Lansoprazole
		Losartan
		Enalapril
		Doxazosin
		Cilazapril
		Captopril
		Candesartan cilexetil
		Miconazole
		Ergotamine
		Ergometrine
		Dihydroergotamine
		Bromocriptine
		Loperamide
		Fentanyl
		Alfentanil
		Nisoldipine
		Zimelidine
		Tacrine
		Sumatriptan
		Selegiline
		Imipramine
		Haloperidol
		Fluvoxamine
		Flurazepam
		Fluoxetine
		Doxepin
		Desipramine
		Clomipramine
		Chlorprothixene
		Buspirone
		Pimozide
		Morphine
		Ivermectin
		Hydrocortisone
		Astemizole
		Triflupromazine
		Protriptyline
		Promethazine
		Bepridil
		Loratadine
		Desloratadine
		Venlafaxine
		Sertraline
		Reboxetine
		Paroxetine
		Citalopram
		Estramustine
		Taurocholic acid
		Flupentixol
		Megestrol acetate
		Levofloxacin
		Glyburide
		Fexofenadine
		Trimipramine
		Propranolol
		Prednisone
		Amsacrine
		Gramicidin D
		Benzocaine
		Lopinavir
		Caspofungin
		Pravastatin
		Imatinib
		Sorafenib
		Sunitinib
		Terazosin
		Dronabinol
		Buprenorphine
		Telmisartan
		Dasatinib
		Gefitinib
		Nilotinib
		Estrone
		Lapatinib
		Posaconazole
		Grepafloxacin
		Diazepam
		Digitoxin
		Sparfloxacin
		Methylprednisolone
		Quetiapine
		Olanzapine
		Clozapine
		Naloxone
		Prednisolone
		Acebutolol
		Ibuprofen
		Acetylsalicylic acid
		Domperidone
		Betamethasone
		Toremifene
		Diethylstilbestrol
		Clomifene
		Estradiol
		Docetaxel
		Methotrexate
		Timolol
		Nadolol
		Alitretinoin
		Vecuronium
		Debrisoquine
		Gemcitabine
		Topotecan
		Epinastine
		Norethisterone
		Estriol
		Cerivastatin
		Conjugated estrogens
		Levetiracetam
		Phenytoin
		Nizatidine
		Erlotinib
		Lamotrigine
		Sitagliptin
		Atazanavir
		Arsenic trioxide
		Cabazitaxel
		Liotrix
		Temsirolimus
		Ketazolam
		Ethinylestradiol
		Propafenone
		Eletriptan
		Dronedarone
		Romidepsin
		Silodosin
		Etravirine
		Rivaroxaban
		Dabigatran etexilate
		Ezetimibe
		Fesoterodine
		Tolvaptan
		Pitavastatin
		Pazopanib
		Rilpivirine
		Boceprevir
		Telaprevir
		Fidaxomicin
		Indacaterol
		Clobazam
		Linagliptin
		Lomitapide
		Ticagrelor
		Crizotinib
		Apixaban
		Axitinib
		Vismodegib
		Carfilzomib
		Mirabegron
		Regorafenib
		Enzalutamide
		Ivacaftor
		Bosutinib
		Ponatinib
		Fluticasone furoate
		Canagliflozin
		Pomalidomide
		Lenalidomide
		Dabrafenib
		Trastuzumab emtansine
		Zidovudine
		Clopidogrel
		Afatinib
		Irinotecan
		Lamivudine
		Mycophenolate mofetil
		Levomilnacipran
		Simeprevir
		Sofosbuvir
		Dapagliflozin
		Umeclidinium
		Edoxaban
		Ceritinib
		Lenvatinib
		Nintedanib
		Idelalisib
		Cobicistat
		Rolapitant
		Daclatasvir
		Isavuconazonium
		Panobinostat
		Osimertinib
		Selexipag
		Ambrisentan
		Ombitasvir
		Elbasvir
		Grazoprevir
		Technetium Tc-99m sestamibi
		Venetoclax
		Belinostat
		Velpatasvir
		Ledipasvir
		Miltefosine
		Lumacaftor
		Neratinib
		Voxilaprevir
		Enasidenib
		Inotuzumab ozogamicin
		Pibrentasvir
		Glecaprevir
		Copanlisib
		Abemaciclib
		Betrixaban
		Letermovir
		Rucaparib
		Ubidecarenone
		Ertugliflozin
		Testosterone cypionate
		Testosterone enanthate
		Testosterone undecanoate
		Estradiol acetate
		Estradiol benzoate
		Estradiol cypionate
		Estradiol dienanthate
		Estradiol valerate
		Testosterone propionate
		Apalutamide
		Isavuconazole
		Tocopherol
		Alpha-tocopherol acetate
		Somatostatin
		Tocofersolan
		Vinflunine
		Curcumin
		Avatrombopag
		Paritaprevir
		Dasabuvir
		Hydrocortisone acetate
		Hydrocortisone butyrate
		Hydrocortisone cypionate
		Ivosidenib
		Elagolix
		Fluticasone
		Chloroquine
		Amodiaquine
		Primaquine
		Hydroxychloroquine
		Paliperidone
		Lusutrombopag
		Duvelisib
		Dexibuprofen
		Talazoparib
		Omadacycline
		Serecycline
		Rifamycin
		Dacomitinib
		Revefenacin
		Gilteritinib
		Tenofovir alafenamide
		Darunavir
		Sildenafil
		Vardenafil
		Oxcarbazepine
		Cabergoline
		Prucalopride
		Risperidone
		Atovaquone
		Naproxen
		Rifabutin
		Glasdegib
		Olaparib
		Ranolazine
		Amitriptyline
		Cetirizine
		Palbociclib
		Tegaserod
		Fluticasone
		Erdafitinib
		Esomeprazole
		Duloxetine
		Raloxifene
		Alpelisib
		Tezacaftor
		Olopatadine
		Nitrofurantoin
		Beclomethasone dipropionate
		Bisoprolol
		Metronidazole
		Celecoxib
		Entrectinib
		Fedratinib
		Lefamulin
		Budesonide
		Istradefylline
		Metoclopramide
		Escitalopram
		Medroxyprogesterone acetate
		Anastrozole
		Flecainide
		Acenocoumarol
		Apremilast
		Lasmiditan
		Asunaprevir
		Elexacaftor
		Prednisolone acetate
		Zanubrutinib
		Topiramate
		Levamlodipine
		Trastuzumab deruxtecan
		Enfortumab vedotin
		Lemborexant
		Darolutamide
		Upadacitinib
		Ubrogepant
		Avapritinib
		Azathioprine
		Hydroxyzine
		Tazemetostat
		Letrozole
		Ziprasidone
		Clindamycin
		Polyethylene Glycol
		Norgestimate
		Tipranavir
		Albendazole
		Cobimetinib
		Dolutegravir
		Diclofenac
		Baricitinib
		Alectinib
		Larotrectinib
		Fluticasone propionate
		Nortriptyline
		Meperidine
		Pentazocine
		Propofol
		Everolimus
		Ceftriaxone
		Conivaptan
		Zonisamide
		Flibanserin
		Eliglustat
		Bicalutamide
		Mitotane
		Lonafarnib
		Netupitant
		Suvorexant
		Vorapaxar
		Vandetanib
		Vemurafenib
		Rimegepant
		Favipiravir
		Medrysone
		Methylene blue
		Ozanimod
		Fingolimod
		Chloramphenicol succinate
		Selumetinib
		Prednisolone phosphate
		Tucatinib
		Pemigatinid
		Zolmitriptan
		Remdesivir
		Capmatinib
		Ixabepilone
		Selpercatinib
		Ripretinib
		Clofazimine
		Empagliflozin
		Galantamine
		Aliskiren
		Artesunate
		Bortezomib
		Lurbinectedin
		Octreotide
		Fostemsavir
		Belantamab mafodotin
		Risdiplam
		Pralsetinib
		Filgotinib
		Berotralstat
		Relugolix
		Vibegron
		Cortisone acetate
		Opicapone
		Vericiguat
		Cabotegravir
		Voclosporin
		Tepotinib
		Somatotropin
		Alfuzosin
		Trilaciclib
		Umbralisib
		Sulpiride
		Temozolomide
		Avanafil
		Tivozanib
		Daptomycin
		Amisulpride
		Diosmin
		Vildagliptin
		Azilsartan medoxomil
		Sapropterin
		Levoketoconazole
		Loncastuximab tesirine
		Sotorasib
		Infigratinib
		Ibrexafungerp
		Belumosudil
		Odevixibat
		Belzutifan
		Lonapegsomatropin
		Mobocertinib
		Tisotumab vedotin
		Atogepant
		Riociguat
		Avacopan
		Asciminib
		Maribavir
		Nirmatrelvir
		Sotagliflozin
		Abrocitinib
		Mitapivat
		Cannabidiol
		Pacritinib
		Cariprazine
		Verapamil
		Stiripentol
		Pirfenidone
		Baloxavir marboxil
		Deucravacitinib
		Telotristat ethyl
		Futibatinib
		Vonoprazan
		Niraparib
		Mirvetuximab soravtansine
		Olutasidenib
		Polatuzumab vedotin
		Adagrasib
		Bexagliflozin
		Pirtobrutinib
		Elacestrant
		Midazolam
		Sparsentan
		Leniolisib
		Aripiprazole
		Vilanterol
		Quizartinib
	Phosphatidylcholine translocator ABCB4	Silodosin
		Etravirine
	ATP-binding cassette sub-family B member 5	Dasabuvir
		Delafloxacin
		Bilastine
		Naldemedine
		Brigatinib
		Vinflunine
		Brentuximad vedotin
		Fostamatinib
		Lofexidine
		Doxycycline
		Labetalol
	Antigen peptide transporter 1	Lapatinib
	Bile salt export pump	Glyburide
		Ursodeoxycholic acid
		Deoxycholic acid
		Taurocholic acid
		Cholic Acid
		Dexamethasone
		Phenobarbital
		Ethinylestradiol
		Rifampicin
		Cyclosporine
		Reserpine
		Vinblastine
		Progesterone
		Ketoconazole
		Troglitazone
		Paclitaxel
		Fusidic acid
		Bosentan
		Doxorubicin
		Fluorescein
		Vincristine
		Digoxin
		Pravastatin
		Rosuvastatin
		Simeprevir
		Latermovir
		Tipranavir
		Clotrimazole
		Lenvatinib
		Telmisartan
		Indocyanine green acid form
		Nefazodone
		Saquinavir
		Lopinavir
		Ritonavir
		Mifepristone
		Loratadine
		Dihydroergocristine
		Nicardipine
		Lovastatin
		Felodipine
		Diethylstilbestrol
		Losartan
		Glimepiride
		Disulfiram
		Simvastatin
		Spironolactone
		Atorvastatin
		Cerivastatin
		Isradipine
		Ezetimibe
		Dipyridamole
		Pitavastatin
		Fenofibrate
		Atazanavir
		Repaglinide
		Sulfinpyrazone
		Ranolazine
		Rosiglitazone
		Nelfinavir
		Budesonide
		Indinavir
		Celecoxib
		Cefaclor
		Astemizole
		Amiodarone
		Tinidazole
		Nitrofurantoin
		Imatinib
		Indomethacin
		Fluvoxamine
		Ofloxacin
		Glipizide
		Olmesartan
		Atenolol
		Efavirenz
		Terfenadine
		Clarithromycin
		Glycyrrhizic acid
		Atropine
		Flucloxacillin
		Nitrendipine
		Erythromycin
		Diclofenac
		Nifedipine
		Sulfamethoxazole
		Naproxen
		Chlorpromazine
		Cimetidine
		Quinidine
		Tamoxifen
		Obetiicholic acid
		Remdesivir
		Dexamethasone
		Belantamab mafodotin
		Pralsetinib
		Infigratinib
		Brincidofovir
		Avapritinib
		Romidepsin
		Tauroursodeoxycholic acid
		Tepotinib
		Palovarotene
	ABC multidrug transporter MDR2	Terbinafine
	Multidrug resistance protein	Artenimol
	Canalicular multispecific organic anion transporter 1	Sulfinpyrazone
		Ritonavir
		Ursodeoxycholic acid
		Rifampicin
		Arsenic trioxide
		Phenobarbital
		Cisplatin
		Taurocholic acid
		Cholic Acid
		Nifedipine
		Ethinylestradiol
		Dexamethasone
		Vinblastine
		Spironolactone
		Eprosartan
		Olmesartan
		Sulfinpyrazone
		Vincristine
		Reserpine
		Quinidine
		Etoposide
		Cyclosporine
		Probenecid
		Glutathione
		Furosemide
		Pravastatin
		Ivermectin
		Glyburide
		Indomethacin
		Methotrexate
		Fusidic acid
		Sparfloxacin
		Lomefloxacin
		Grepafloxacin
		Ofloxacin
		Sorafenib
		Sunitinib
		Telmisartan
		Aminohippuric acid
		Saquinavir
		Indinavir
		Cerivastatin
		Phenytoin
		Vasopressin
		Sulfasalazine
		Norgestimate
		Ezetimibe
		Pitavastatin
		Gadoxetic acid
		Canagliflozin
		Atorvastatin
		Lovastatin
		Simvastatin
		Carbamazepine
		Doxorubicin
		Irinotecan
		Lamivudine
		Carboplatin
		Oxaliplatin
		Tamoxifen
		Tenofovir disoproxil
		Paclitaxel
		Docetaxel
		Eluxadoline
		Avibactam
		Indocyanine green acid form
		Simeprevir
		Fluvastatin
		Rosuvastatin
		Letermovir
		Lypressin
		Valsartan
		Azithromycin
		Erythromycin
		Raloxifene
		Nitrofurantoin
		Mycophenolate mofetil
		Fexofenadine
		Pralatrexate
		Dexamethasone
		Octreotide
		Belantamab mafodotin
		Lonafarnib
		Gentamicin
		Brincidofovir
		Sotagliflozin
		Imatinib
	Multidrug resistance-associated protein 1	Sulfinpyrazone
		Ritonavir
		Vinblastine
		Phenobarbital
		Taurocholic acid
		Cholic Acid
		Ofloxacin
		Sulfinpyrazone
		Indomethacin
		Conjugated estrogens
		Glyburide
		Lamivudine
		Indinavir
		Amprenavir
		Probenecid
		Ibuprofen
		Diclofenac
		Vincristine
		Doxorubicin
		Daunorubicin
		Paclitaxel
		Glutathione
		Methotrexate
		Idarubicin
		Etoposide
		Progesterone
		Mifepristone
		Rifampicin
		Ivermectin
		Mitoxantrone
		Vandetanib
		Aminohippuric acid
		Grepafloxacin
		Fluorescein
		Saquinavir
		Epirubicin
		Dactinomycin
		Irinotecan
		Zoledronic acid
		Atorvastatin
		Atazanavir
		Saxagliptin
		Abiraterone
		Vemurafenib
		Docetaxel
		Technetium Tc-99m sestamibi
		Romidepsin
		Acemetacin
		Cannabidiol
		Dexibuprofen
		Cyanocobalamin
		Verapamil
		Trastuzumab deruxtecan
		Fingolimod
		Prasterone
		Clofazimine
		Belantamab mafodotin
		Dronabinol
		Flutamide
		Imatinib
	Canalicular multispecific organic anion transporter 2	Omeprazole
		Cisplatin
		Phenobarbital
		Rifampicin
		Nifedipine
		Metyrapone
		Sulfinpyrazone
		Probenecid
		Indomethacin
		Vincristine
		Verapamil
		Taurocholic acid
		Etoposide
		Doxorubicin
		Methotrexate
		Glyburide
		Conjugated estrogens
		Cholic Acid
		Glutathione
		Folic acid
		Gadoxetic acid
		Ezetimibe
		Fluorouracil
		Lamivudine
		Raloxifene
		Fexofenadine
		Promethazine
		Belantamab mafodotin
		Pralatrexate
	Multidrug resistance-associated protein 5	Rifampicin
		Cisplatin
		Sulfinpyrazone
		Sildenafil
		Probenecid
		Dipyridamole
		Dinoprostone
		Alprostadil
		Adefovir dipivoxil
		Mercaptopurine
		Glutathione
		Atorvastatin
		Zidovudine
		Fluorouracil
		Curcumin
		Hyaluronic acid
		Pemetrexed
	ATP-binding cassette sub-family C member 11	Indomethacin
		Probenecid
		Taurocholic acid
		Conjugated estrogens
		Folic acid
		Methotrexate
	ATP-binding cassette sub-family C member 9	Glyburide
		Nicorandil
MDL1: ATP-binding cassette permease; ATP-binding cassette, subfamily B (MDR/TAP), member 10	ATP-binding cassette sub-family B member 8, mitochondrial	Doxorubicin
	ATP-binding cassette sub-family B member 5	Dasabuvir
		Delafloxacin
		Bilastine
		Naldemedine
		Brigatinib
		Vinflunine
		Brentuximad vedotin
		Fostamatinib
		Lofexidine
		Doxycycline
		Labetalol
	ABC multidrug transporter MDR2	Terbinafine
	Phosphatidylcholine translocator ABCB4	Silodosin
		Etravirine
	Multidrug resistance protein 1	Roxithromycin
		Verapamil
		Saquinavir
		Nelfinavir
		Indinavir
		Amprenavir
		Rifampicin
		Reserpine
		Nifedipine
		Mifepristone
		Dexamethasone
		Clotrimazole
		Carbamazepine
		Trazodone
		Nefazodone
		Ritonavir
		Digoxin
		Liothyronine
		Levothyroxine
		Trimethoprim
		Progesterone
		Cyclosporine
		Cimetidine
		Tacrolimus
		Sirolimus
		Phenobarbital
		Erythomycin
		Amiodarone
		Vincristine
		Vinblastine
		Cholic Acid
		Tamoxifen
		Streptozocin
		Mitoxantrone
		Doxorubicin
		Daunorubicin
		Quinidine
		Ketoconazole
		Mefloquine
		Nicardipine
		Amlodipine
		Azelastine
		Ranitidine
		Etoposide
		Methadone
		Simvastatin
		Lovastatin
		Atorvastatin
		Paclitaxel
		Prazosin
		Nitrendipine
		Dipyridamole
		Diltiazem
		Colchicine
		Clarithromycin
		Chlorpromazine
		Dactinomycin
		Troleandomycin
		Trifluoperazine
		Terfenadine
		Quinine
		Itraconazol
		Indomethacin
		Fluphenazine
		Felodipine
		Carvedilol
		Spironolactone
		Lidocaine
		Ciprofloxacin
		Azithromycin
		Acetaminophen
		Fluconazole
		Pantoprazole
		Omeprazole
		Lansoprazole
		Losartan
		Enalapril
		Doxazosin
		Cilazapril
		Captopril
		Candesartan cilexetil
		Miconazole
		Ergotamine
		Ergometrine
		Dihydroergotamine
		Bromocriptine
		Loperamide
		Fentanyl
		Alfentanil
		Nisoldipine
		Zimelidine
		Tacrine
		Sumatriptan
		Selegiline
		Imipramine
		Haloperidol
		Fluvoxamine
		Flurazepam
		Fluoxetine
		Doxepin
		Desipramine
		Clomipramine
		Chlorprothixene
		Buspirone
		Pimozide
		Morphine
		Ivermectin
		Hydrocortisone
		Astemizole
		Triflupromazine
		Protriptyline
		Promethazine
		Bepridil
		Loratadine
		Desloratadine
		Venlafaxine
		Sertraline
		Reboxetine
		Paroxetine
		Citalopram
		Estramustine
		Taurocholic acid
		Flupentixol
		Megestrol acetate
		Levofloxacin
		Glyburide
		Fexofenadine
		Trimipramine
		Propranolol
		Prednisone
		Amsacrine
		Gramicidin D
		Benzocaine
		Lopinavir
		Caspofungin
		Pravastatin
		Imatinib
		Sorafenib
		Sunitinib
		Terazosin
		Dronabinol
		Buprenorphine
		Telmisartan
		Dasatinib
		Gefitinib
		Nilotinib
		Estrone
		Lapatinib
		Posaconazole
		Grepafloxacin
		Diazepam
		Digitoxin
		Sparfloxacin
		Methylprednisolone
		Quetiapine
		Olanzapine
		Clozapine
		Naloxone
		Prednisolone
		Acebutolol
		Ibuprofen
		Acetylsalicylic acid
		Domperidone
		Betamethasone
		Toremifene
		Diethylstilbestrol
		Clomifene
		Estradiol
		Docetaxel
		Methotrexate
		Timolol
		Nadolol
		Alitretinoin
		Vecuronium
		Debrisoquine
		Gemcitabine
		Topotecan
		Epinastine
		Norethisterone
		Estriol
		Cerivastatin
		Conjugated estrogens
		Levetiracetam
		Phenytoin
		Nizatidine
		Erlotinib
		Lamotrigine
		Sitagliptin
		Atazanavir
		Arsenic trioxide
		Cabazitaxel
		Liotrix
		Temsirolimus
		Ketazolam
		Ethinylestradiol
		Propafenone
		Eletriptan
		Dronedarone
		Romidepsin
		Silodosin
		Etravirine
		Rivaroxaban
		Dabigatran etexilate
		Ezetimibe
		Fesoterodine
		Tolvaptan
		Pitavastatin
		Pazopanib
		Rilpivirine
		Boceprevir
		Telaprevir
		Fidaxomicin
		Indacaterol
		Clobazam
		Linagliptin
		Lomitapide
		Ticagrelor
		Crizotinib
		Apixaban
		Axitinib
		Vismodegib
		Carfilzomib
		Mirabegron
		Regorafenib
		Enzalutamide
		Ivacaftor
		Bosutinib
		Ponatinib
		Fluticasone furoate
		Canagliflozin
		Pomalidomide
		Lenalidomide
		Dabrafenib
		Trastuzumab emtansine
		Zidovudine
		Clopidogrel
		Afatinib
		Irinotecan
		Lamivudine
		Mycophenolate mofetil
		Levomilnacipran
		Simeprevir
		Sofosbuvir
		Dapagliflozin
		Umeclidinium
		Edoxaban
		Ceritinib
		Lenvatinib
		Nintedanib
		Idelalisib
		Cobicistat
		Rolapitant
		Daclatasvir
		Isavuconazonium
		Panobinostat
		Osimertinib
		Selexipag
		Ambrisentan
		Ombitasvir
		Elbasvir
		Grazoprevir
		Technetium Tc-99m sestamibi
		Venetoclax
		Belinostat
		Velpatasvir
		Ledipasvir
		Miltefosine
		Lumacaftor
		Neratinib
		Voxilaprevir
		Enasidenib
		Inotuzumab ozogamicin
		Pibrentasvir
		Glecaprevir
		Copanlisib
		Abemaciclib
		Betrixaban
		Letermovir
		Rucaparib
		Ubidecarenone
		Ertugliflozin
		Testosterone cypionate
		Testosterone enanthate
		Testosterone undecanoate
		Estradiol acetate
		Estradiol benzoate
		Estradiol cypionate
		Estradiol dienanthate
		Estradiol valerate
		Testosterone propionate
		Apalutamide
		Isavuconazole
		Tocopherol
		Alpha-tocopherol acetate
		Somatostatin
		Tocofersolan
		Vinflunine
		Curcumin
		Avatrombopag
		Paritaprevir
		Dasabuvir
		Hydrocortisone acetate
		Hydrocortisone butyrate
		Hydrocortisone cypionate
		Ivosidenib
		Elagolix
		Fluticasone
		Chloroquine
		Amodiaquine
		Primaquine
		Hydroxychloroquine
		Paliperidone
		Lusutrombopag
		Duvelisib
		Dexibuprofen
		Talazoparib
		Omadacycline
		Serecycline
		Rifamycin
		Dacomitinib
		Revefenacin
		Gilteritinib
		Tenofovir alafenamide
		Darunavir
		Sildenafil
		Vardenafil
		Oxcarbazepine
		Cabergoline
		Prucalopride
		Risperidone
		Atovaquone
		Naproxen
		Rifabutin
		Glasdegib
		Olaparib
		Ranolazine
		Amitriptyline
		Cetirizine
		Palbociclib
		Tegaserod
		Fluticasone
		Erdafitinib
		Esomeprazole
		Duloxetine
		Raloxifene
		Alpelisib
		Tezacaftor
		Olopatadine
		Nitrofurantoin
		Beclomethasone dipropionate
		Bisoprolol
		Metronidazole
		Celecoxib
		Entrectinib
		Fedratinib
		Lefamulin
		Budesonide
		Istradefylline
		Metoclopramide
		Escitalopram
		Medroxyprogesterone acetate
		Anastrozole
		Flecainide
		Acenocoumarol
		Apremilast
		Lasmiditan
		Asunaprevir
		Elexacaftor
		Prednisolone acetate
		Zanubrutinib
		Topiramate
		Levamlodipine
		Trastuzumab deruxtecan
		Enfortumab vedotin
		Lemborexant
		Darolutamide
		Upadacitinib
		Ubrogepant
		Avapritinib
		Azathioprine
		Hydroxyzine
		Tazemetostat
		Letrozole
		Ziprasidone
		Clindamycin
		Polyethylene Glycol
		Norgestimate
		Tipranavir
		Albendazole
		Cobimetinib
		Dolutegravir
		Diclofenac
		Baricitinib
		Alectinib
		Larotrectinib
		Fluticasone propionate
		Nortriptyline
		Meperidine
		Pentazocine
		Propofol
		Everolimus
		Ceftriaxone
		Conivaptan
		Zonisamide
		Flibanserin
		Eliglustat
		Bicalutamide
		Mitotane
		Lonafarnib
		Netupitant
		Suvorexant
		Vorapaxar
		Vandetanib
		Vemurafenib
		Rimegepant
		Favipiravir
		Medrysone
		Methylene blue
		Ozanimod
		Fingolimod
		Chloramphenicol succinate
		Selumetinib
		Prednisolone phosphate
		Tucatinib
		Pemigatinid
		Zolmitriptan
		Remdesivir
		Capmatinib
		Ixabepilone
		Selpercatinib
		Ripretinib
		Clofazimine
		Empagliflozin
		Galantamine
		Aliskiren
		Artesunate
		Bortezomib
		Lurbinectedin
		Octreotide
		Fostemsavir
		Belantamab mafodotin
		Risdiplam
		Pralsetinib
		Filgotinib
		Berotralstat
		Relugolix
		Vibegron
		Cortisone acetate
		Opicapone
		Vericiguat
		Cabotegravir
		Voclosporin
		Tepotinib
		Somatotropin
		Alfuzosin
		Trilaciclib
		Umbralisib
		Sulpiride
		Temozolomide
		Avanafil
		Tivozanib
		Daptomycin
		Amisulpride
		Diosmin
		Vildagliptin
		Azilsartan medoxomil
		Sapropterin
		Levoketoconazole
		Loncastuximab tesirine
		Sotorasib
		Infigratinib
		Ibrexafungerp
		Belumosudil
		Odevixibat
		Belzutifan
		Lonapegsomatropin
		Mobocertinib
		Tisotumab vedotin
		Atogepant
		Riociguat
		Avacopan
		Asciminib
		Maribavir
		Nirmatrelvir
		Sotagliflozin
		Abrocitinib
		Mitapivat
		Cannabidiol
		Pacritinib
		Cariprazine
		Verapamil
		Stiripentol
		Pirfenidone
		Baloxavir marboxil
		Deucravacitinib
		Telotristat ethyl
		Futibatinib
		Vonoprazan
		Niraparib
		Mirvetuximab soravtansine
		Olutasidenib
		Polatuzumab vedotin
		Adagrasib
		Bexagliflozin
		Pirtobrutinib
		Elacestrant
		Midazolam
		Sparsentan
		Leniolisib
		Aripiprazole
		Vilanterol
		Quizartinib
	Bile salt export pump	Glyburide
		Ursodeoxycholic acid
		Deoxycholic acid
		Taurocholic acid
		Cholic Acid
		Dexamethasone
		Phenobarbital
		Ethinylestradiol
		Rifampicin
		Cyclosporine
		Reserpine
		Vinblastine
		Progesterone
		Ketoconazole
		Troglitazone
		Paclitaxel
		Fusidic acid
		Bosentan
		Doxorubicin
		Fluorescein
		Vincristine
		Digoxin
		Pravastatin
		Rosuvastatin
		Simeprevir
		Latermovir
		Tipranavir
		Clotrimazole
		Lenvatinib
		Telmisartan
		Indocyanine green acid form
		Nefazodone
		Saquinavir
		Lopinavir
		Ritonavir
		Mifepristone
		Loratadine
		Dihydroergocristine
		Nicardipine
		Lovastatin
		Felodipine
		Diethylstilbestrol
		Losartan
		Glimepiride
		Disulfiram
		Simvastatin
		Spironolactone
		Atorvastatin
		Cerivastatin
		Isradipine
		Ezetimibe
		Dipyridamole
		Pitavastatin
		Fenofibrate
		Atazanavir
		Repaglinide
		Sulfinpyrazone
		Ranolazine
		Rosiglitazone
		Nelfinavir
		Budesonide
		Indinavir
		Celecoxib
		Cefaclor
		Astemizole
		Amiodarone
		Tinidazole
		Nitrofurantoin
		Imatinib
		Indomethacin
		Fluvoxamine
		Ofloxacin
		Glipizide
		Olmesartan
		Atenolol
		Efavirenz
		Terfenadine
		Clarithromycin
		Glycyrrhizic acid
		Atropine
		Flucloxacillin
		Nitrendipine
		Erythromycin
		Diclofenac
		Nifedipine
		Sulfamethoxazole
		Naproxen
		Chlorpromazine
		Cimetidine
		Quinidine
		Tamoxifen
		Obetiicholic acid
		Remdesivir
		Dexamethasone
		Belantamab mafodotin
		Pralsetinib
		Infigratinib
		Brincidofovir
		Avapritinib
		Romidepsin
		Tauroursodeoxycholic acid
		Tepotinib
		Palovarotene
	Antigen peptide transporter 1	Lapatinib
	Multidrug resistance protein	Artenimol
	Multidrug resistance-associated protein 5	Rifampicin
		Cisplatin
		Sulfinpyrazone
		Sildenafil
		Probenecid
		Dipyridamole
		Dinoprostone
		Alprostadil
		Adefovir dipivoxil
		Mercaptopurine
		Glutathione
		Atorvastatin
		Zidovudine
		Fluorouracil
		Curcumin
		Hyaluronic acid
		Pemetrexed
	Canalicular multispecific organic anion transporter 1	Sulfinpyrazone
		Ritonavir
		Ursodeoxycholic acid
		Rifampicin
		Arsenic trioxide
		Phenobarbital
		Cisplatin
		Taurocholic acid
		Cholic Acid
		Nifedipine
		Ethinylestradiol
		Dexamethasone
		Vinblastine
		Spironolactone
		Eprosartan
		Olmesartan
		Sulfinpyrazone
		Vincristine
		Reserpine
		Quinidine
		Etoposide
		Cyclosporine
		Probenecid
		Glutathione
		Furosemide
		Pravastatin
		Ivermectin
		Glyburide
		Indomethacin
		Methotrexate
		Fusidic acid
		Sparfloxacin
		Lomefloxacin
		Grepafloxacin
		Ofloxacin
		Sorafenib
		Sunitinib
		Telmisartan
		Aminohippuric acid
		Saquinavir
		Indinavir
		Cerivastatin
		Phenytoin
		Vasopressin
		Sulfasalazine
		Norgestimate
		Ezetimibe
		Pitavastatin
		Gadoxetic acid
		Canagliflozin
		Atorvastatin
		Lovastatin
		Simvastatin
		Carbamazepine
		Doxorubicin
		Irinotecan
		Lamivudine
		Carboplatin
		Oxaliplatin
		Tamoxifen
		Tenofovir disoproxil
		Paclitaxel
		Docetaxel
		Eluxadoline
		Avibactam
		Indocyanine green acid form
		Simeprevir
		Fluvastatin
		Rosuvastatin
		Letermovir
		Lypressin
		Valsartan
		Azithromycin
		Erythromycin
		Raloxifene
		Nitrofurantoin
		Mycophenolate mofetil
		Fexofenadine
		Pralatrexate
		Dexamethasone
		Octreotide
		Belantamab mafodotin
		Lonafarnib
		Gentamicin
		Brincidofovir
		Sotagliflozin
		Imatinib
	Multidrug resistance-associated protein 1	Sulfinpyrazone
		Ritonavir
		Vinblastine
		Phenobarbital
		Taurocholic acid
		Cholic Acid
		Ofloxacin
		Sulfinpyrazone
		Indomethacin
		Conjugated estrogens
		Glyburide
		Lamivudine
		Indinavir
		Amprenavir
		Probenecid
		Ibuprofen
		Diclofenac
		Vincristine
		Doxorubicin
		Daunorubicin
		Paclitaxel
		Glutathione
		Methotrexate
		Idarubicin
		Etoposide
		Progesterone
		Mifepristone
		Rifampicin
		Ivermectin
		Mitoxantrone
		Vandetanib
		Aminohippuric acid
		Grepafloxacin
		Fluorescein
		Saquinavir
		Epirubicin
		Dactinomycin
		Irinotecan
		Zoledronic acid
		Atorvastatin
		Atazanavir
		Saxagliptin
		Abiraterone
		Vemurafenib
		Docetaxel
		Technetium Tc-99m sestamibi
		Romidepsin
		Acemetacin
		Cannabidiol
		Dexibuprofen
		Cyanocobalamin
		Verapamil
		Trastuzumab deruxtecan
		Fingolimod
		Prasterone
		Clofazimine
		Belantamab mafodotin
		Dronabinol
		Flutamide
		Imatinib
	Canalicular multispecific organic anion transporter 2	Omeprazole
		Cisplatin
		Phenobarbital
		Rifampicin
		Nifedipine
		Metyrapone
		Sulfinpyrazone
		Probenecid
		Indomethacin
		Vincristine
		Verapamil
		Taurocholic acid
		Etoposide
		Doxorubicin
		Methotrexate
		Glyburide
		Conjugated estrogens
		Cholic Acid
		Glutathione
		Folic acid
		Gadoxetic acid
		Ezetimibe
		Fluorouracil
		Lamivudine
		Raloxifene
		Fexofenadine
		Promethazine
		Belantamab mafodotin
		Pralatrexate
	Multidrug resistance-associated protein 4	Methotrexate
		Probenecid
		Dipyridamole
		Verapamil
		Sulfinpyrazone
		Sildenafil
		Folic acid
		Taurocholic acid
		Conjugated estrogens
		Ursodeoxycholic acid
		Cholic Acid
		Rofecoxib
		Ketoprofen
		Indomethacin
		Ibuprofen
		Flurbiprofen
		Diclofenac
		Celecoxib
		Tioguanine
		Sorafenib
		Sunitinib
		Mercaptopurine
		Glutathione
		Dinoprostone
		Alprostadil
		Adefovir dipivoxil
		Atorvastatin
		Rosuvastatin
		Oseltamivir
		Meloxicam
		Cefazolin
		Nateglinide
		Gadoxetic acid
		Zidovudine
		Fluorouracil
		Lamivudine
		Tenofovir disoproxil
		Rucaparib
		Fluciclovine (18F)
		Dexibuprofen
		Raloxifene
		Hydrochlorothiazide
		Promethazine
		Prasterone
		Remdesivir
		Imatinib
	ATP-binding cassette sub-family C member 8	Gliclazide
		Nateglinide
		Repaglinide
		Glipizide
		Tolbutamide
		Chlorpropamide
		Gliquidone
		Glimepiride
		Glymidine
		Tolazamide
		Glyburide
	ATP-binding cassette sub-family C member 9	Glyburide
		Nicorandil
	ATP-binding cassette sub-family C member 11	Indomethacin
		Probenecid
		Taurocholic acid
		Conjugated estrogens
		Folic acid
		Methotrexate
	Multidrug resistance-associated protein 7	Vincristine
		Verapamil
		Paclitaxel
		Taurocholic acid
		Sildenafil
		Methotrexate
		Etoposide
		Doxorubicin
		Cyclosporine
		Estradiol
		Cytarabine
		Daunorubicin
		Docetaxel
		Gemcitabine
		Tenofovir disoproxil
		Estradiol acetate
		Estradiol benzoate
		Estradiol cypionate
		Estradiol dienanthate
		Estradiol valerate
	Multidrug resistance-associated protein 6	Sulfinpyrazone
		Probenecid
		Indomethacin
		Etoposide
		Doxorubicin
		Vinblastine
		Teniposide
		Daunorubicin
		Cisplatin
		Dactinomycin
HST6: ATP-binding cassette alpha-factor transporter; ATP-binding cassette, subfamily B (MDR/TAP), member 1	Multidrug resistance protein 1	Roxithromycin
		Verapamil
		Saquinavir
		Nelfinavir
		Indinavir
		Amprenavir
		Rifampicin
		Reserpine
		Nifedipine
		Mifepristone
		Dexamethasone
		Clotrimazole
		Carbamazepine
		Trazodone
		Nefazodone
		Ritonavir
		Digoxin
		Liothyronine
		Levothyroxine
		Trimethoprim
		Progesterone
		Cyclosporine
		Cimetidine
		Tacrolimus
		Sirolimus
		Phenobarbital
		Erythomycin
		Amiodarone
		Vincristine
		Vinblastine
		Cholic Acid
		Tamoxifen
		Streptozocin
		Mitoxantrone
		Doxorubicin
		Daunorubicin
		Quinidine
		Ketoconazole
		Mefloquine
		Nicardipine
		Amlodipine
		Azelastine
		Ranitidine
		Etoposide
		Methadone
		Simvastatin
		Lovastatin
		Atorvastatin
		Paclitaxel
		Prazosin
		Nitrendipine
		Dipyridamole
		Diltiazem
		Colchicine
		Clarithromycin
		Chlorpromazine
		Dactinomycin
		Troleandomycin
		Trifluoperazine
		Terfenadine
		Quinine
		Itraconazol
		Indomethacin
		Fluphenazine
		Felodipine
		Carvedilol
		Spironolactone
		Lidocaine
		Ciprofloxacin
		Azithromycin
		Acetaminophen
		Fluconazole
		Pantoprazole
		Omeprazole
		Lansoprazole
		Losartan
		Enalapril
		Doxazosin
		Cilazapril
		Captopril
		Candesartan cilexetil
		Miconazole
		Ergotamine
		Ergometrine
		Dihydroergotamine
		Bromocriptine
		Loperamide
		Fentanyl
		Alfentanil
		Nisoldipine
		Zimelidine
		Tacrine
		Sumatriptan
		Selegiline
		Imipramine
		Haloperidol
		Fluvoxamine
		Flurazepam
		Fluoxetine
		Doxepin
		Desipramine
		Clomipramine
		Chlorprothixene
		Buspirone
		Pimozide
		Morphine
		Ivermectin
		Hydrocortisone
		Astemizole
		Triflupromazine
		Protriptyline
		Promethazine
		Bepridil
		Loratadine
		Desloratadine
		Venlafaxine
		Sertraline
		Reboxetine
		Paroxetine
		Citalopram
		Estramustine
		Taurocholic acid
		Flupentixol
		Megestrol acetate
		Levofloxacin
		Glyburide
		Fexofenadine
		Trimipramine
		Propranolol
		Prednisone
		Amsacrine
		Gramicidin D
		Benzocaine
		Lopinavir
		Caspofungin
		Pravastatin
		Imatinib
		Sorafenib
		Sunitinib
		Terazosin
		Dronabinol
		Buprenorphine
		Telmisartan
		Dasatinib
		Gefitinib
		Nilotinib
		Estrone
		Lapatinib
		Posaconazole
		Grepafloxacin
		Diazepam
		Digitoxin
		Sparfloxacin
		Methylprednisolone
		Quetiapine
		Olanzapine
		Clozapine
		Naloxone
		Prednisolone
		Acebutolol
		Ibuprofen
		Acetylsalicylic acid
		Domperidone
		Betamethasone
		Toremifene
		Diethylstilbestrol
		Clomifene
		Estradiol
		Docetaxel
		Methotrexate
		Timolol
		Nadolol
		Alitretinoin
		Vecuronium
		Debrisoquine
		Gemcitabine
		Topotecan
		Epinastine
		Norethisterone
		Estriol
		Cerivastatin
		Conjugated estrogens
		Levetiracetam
		Phenytoin
		Nizatidine
		Erlotinib
		Lamotrigine
		Sitagliptin
		Atazanavir
		Arsenic trioxide
		Cabazitaxel
		Liotrix
		Temsirolimus
		Ketazolam
		Ethinylestradiol
		Propafenone
		Eletriptan
		Dronedarone
		Romidepsin
		Silodosin
		Etravirine
		Rivaroxaban
		Dabigatran etexilate
		Ezetimibe
		Fesoterodine
		Tolvaptan
		Pitavastatin
		Pazopanib
		Rilpivirine
		Boceprevir
		Telaprevir
		Fidaxomicin
		Indacaterol
		Clobazam
		Linagliptin
		Lomitapide
		Ticagrelor
		Crizotinib
		Apixaban
		Axitinib
		Vismodegib
		Carfilzomib
		Mirabegron
		Regorafenib
		Enzalutamide
		Ivacaftor
		Bosutinib
		Ponatinib
		Fluticasone furoate
		Canagliflozin
		Pomalidomide
		Lenalidomide
		Dabrafenib
		Trastuzumab emtansine
		Zidovudine
		Clopidogrel
		Afatinib
		Irinotecan
		Lamivudine
		Mycophenolate mofetil
		Levomilnacipran
		Simeprevir
		Sofosbuvir
		Dapagliflozin
		Umeclidinium
[truncated: 6,840 more rows]
