# Supplementary material for: Identification of efflux inhibitors through a drug repurposing strategy in Candida albicans
Source: Front Cell Infect Microbiol. 2026 May 18;16:1798450. doi: 10.3389/fcimb.2026.1798450 (PMC13222938; doi:10.3389/fcimb.2026.1798450)
Supplement: Supplementary file 3 [file Table3.xlsx]

## Sheet: Table S3
Table S3. Complete list of RFF values for the 59 candidate drugs tested against Candida albicans ATCC 90028
	Candidate Drug	RFF ± SD
	Fluvoxamine	3.00 ± 0.33
	Amlodipine	1.56 ± 0.47
	Fluoxetine	1.24 ± 0.05
	Verapamil	0.59 ± 0.26
	Acebutolol	-0.16 ± 0.12
	Albendazole	-0.29 ± 0.05
	Anastrozole	-0.33 ± 0.25
	Atenolol	-0.29 ± 0.06
	Atovaquone	-0.28 ± 0.06
	Avanafil	-0.38 ± 0.02
	Azelastine	-0.38 ± 0.07
	Benzocaine	-0.07 ± 0.25
	Bisoprolol	-0.14 ± 0.14
	Buspirone	-0.30 ± 0.02
	Chloroquine	-0.11 ± 0.08
	Chlorpromazine	-0.16 ± 0.08
	Citalopram	0.03 ± 0.06
	Desipramine	-0.14 ± 0.07
	Diltiazem	-0.06 ± 0.12
	Diosmin	-0.01 ± 0.04
	Dipyridamole	-0.06 ± 0.03
	Doxepin	0.00 ± 0.02
	Duloxetine	-0.14 ± 0.01
	Enalapril	-0.10 ± 0.13
	Flurbiprofen	-0.08 ± 0.04
	Hydrochlorothiazide	-0.29 ± 0.01
	Imipramine	-0.05 ± 0.05
	Istradefylline	0.01 ± 0.06
	Ketoprofen	-0.27 ± 0.06
	Lansoprazole	-0.11 ± 0.03
	Lovastatin	-0.27 ± 0.05
	Meloxicam	-0.31 ± 0.04
	Metformin	-0.14 ± 0.07
	Metoclopramide	-0.05 ± 0.03
	Miltefosine	0.11 ± 0.16
	Mycophenolate mofetil	-0.24 ± 0.07
	Nifedipine	-0.34 ± 0.06
	Nizatidine	-0.39 ± 0.04
	Olanzapine	-0.29 ± 0.05
	Phenytoin	-0.21 ± 0.12
	Probenecid	-0.32 ± 0.06
	Procainamide	-0.34 ± 0.11
	Ranitidine	-0.26 ± 0.03
	Repaglinide	-0.19 ± 0.03
	Reserpine	-0.10 ± 0.02
	Risperidone	0.09 ± 0.04
	Sertraline	-0.01 ± 0.01
	Streptozotocin	0.02 ± 0.04
	Sulfinpyrazone	-0.27 ± 0.01
	Sulpiride	-0.30 ± 0.03
	Sunitinib	0.15 ± 0.07
	Tinidazole	-0.35 ± 0.06
	Tolbutamide	-0.29 ± 0.03
	Topiramate	-0.22 ± 0.02
	Valproic acid	-0.29 ± 0.01
	Valsartan	-0.28 ± 0.02
	Zolmitriptan	-0.13 ± 0.04
RFF: Relative Final Fluorescence; SD: Standard Deviation. Data in bold corresponds to RFF ≥ 1.
